# Supplementary material for: Impacts of Climate Change Interacting Abiotic Factors on Growth, aflD and aflR Gene Expression and Aflatoxin B1 Production by Aspergillus flavus Strains In Vitro and on Pistachio Nuts
Source: Toxins (Basel). 2021 May 28;13(6):385. doi: 10.3390/toxins13060385 (PMC8228473; doi:10.3390/toxins13060385)
Supplement: Supplementary file 1 [file toxins-13-00385-s001.zip]

Archive with 1 entries (1 files):
- toxins-1178230-supplementary checked.pdf
